# Supplementary material for: Systemic lupus erythematosus extends beyond a type I interferonopathy, as demonstrated by NET‐activated monocytes
Source: Clin Transl Med. 2026 Feb 8;16(2):e70599. doi: 10.1002/ctm2.70599 (PMC12883034; doi:10.1002/ctm2.70599)
Supplement: Supplementary file 7 — Supporting information [file CTM2-16-e70599-s002.odt]

# Supplemental tables
Supplemental table 1: INTERFERON cohort- seven SLE patients in remission and age- and gender-matched healthy donors.
HD (MDD)
Gender
Age
SLE
Gender
Age
anti-dsDNA EliA
APS 
SLEDAI
prednison dose (mg)
2022909
Female
54
IFN254
Female
54
57.0
Yes
0
7.5
201757
Female 
49
IFN255
Female
47
0.8
Yes
0
0
2017374
Female 
42
IFN256
Female
42
47.0
No
0
0
2017220
Female 
34
IFN257
Female
31
30.0
No
2
7.5
2022909
Female 
53
IFN258
Female
50
1.5
Yes
0
10
2017459
Female 
62
IFN260
Female
61
0.6
No
0
0
2017524
Male
61
IFN261
Male
58
13.0
Yes
0
0

Supplemental table 2: PROFILE cohort- nine patients with active SLE who experienced severe flares during the two-year study.
Patient number
Gender
Age
Lupus nephritis
in past
Medication at time of flare
Type of flare (according to definition of severe flare)
Pt. 01
Female
40
No
Start study: Hydroxychloroquine (HCQ), azathioprine, prednisolone 5mg/day; at 9 mo stop every med except HCQ; at 12 mo start anifrolumab
New CNS involvement and new immunosuppressive therapy and
 increase SLEDAI by >12 points
Pt. 02
Female
41
No
Start study: HCQ; at 6 mo start prednisolone; at 15 mo start methotrexate; at 18 mo start tacrolimus; after 24 mo start anifrolumab.
Requiring doubling of prednisone and new immunosuppressive therapy
Pt. 03
Female
62
Yes 
Stable since start study: HCQ + azathioprine 100mg/day + prednisolone 5mg/day.
New vasculitis
Pt. 04
Female
51
No
Start study: none. At time of flare start prednisolone + HCQ + azathioprine. At 12 mo stop prednisolone; at18 mo stop azathioprine.
New immunosuppressive therapy
Pt. 05
Female
58
No
Start study: HCQ, ciclosporin, belimumab, prednisolone; at12 mo switch ciclosporin to methotrexate.
Increase in PGA to >2.5
Pt. 06
Female
32
Yes 
Start study: HCQ; at 9 mo stopped HCQ; at18 mo started HCQ again.
Need for hospitalization due to SLE
Pt. 07
Female
54
Yes 
Start study: HCQ, prednisolone 5mg, azahtioprine; at 6 mo stop azathioprine, start MTX. Between 9 mo and 12 moincrease prednisolone dosage and start belimumab. At 15 mo stop MTX, decrease prednisolone dosage. 
Requiring doubling of prednisone and new immunosuppressive therapy
Pt. 08
Female
62
No
Start study: belimumab 
and prednisolone 2.5mg/day. At 12 mo stopprednisolone. 
Need for hospitalization due to SLE
Pt. 09
Female
52
Yes 
Start study: azathioprine, 
belimumab, prednisolone 10mg/day. At 6 mo: stop aza, start MTX. At 9 mo: prednisolone dosage increased to 15mg/day. At flare between 9 mo and 12 mo stop MTX, start rituximab. At 15 mo decrease dosage prednisolone to 7.5mg/day
Need for hospitalization due to SLE and new immunosuppressive therapy 

Supplemental table 3: Monocyte antibody panel for flow cytometry.
Target antigen
Fluorochrome
Cat no
Supplier
CCR5
BB515
564512
BD
CCL5
perCP-cy5.5
515508
Biolegend
viability
eFluo780
65-0865-18
eBioscience
HLA-A.B.C
PE-Cy5
555554
BD
CD80
Pacific Blue
560442
BD
CD14
V500
561391
BD
CD86
BV605
305430
Biolegend
HLA-DR
BV711
563696
BD
CD16
BV785
302046
Biolegend

Supplemental table 4: T cell antibody panel for flow cytometry.
Target antigen
Fluorochrome
Cat no
Supplier
Viability
eFluor 780
65-0865-18
eBioscience
IFNAR1
PE
MA5-23630
Invitrogen
HLA-A.B.C*
PE-Cy5
555554
BD
CD69
PECy7
557745
BD Pharm
CTV
CellTrace Violet
10220455
Fisher Scientific
CD8
V500
561617
BD Horizon
HLA-DR
BV605
562845
BD Horizon
CD25
BV711
563159
BD Horizon
CD4
BV785
300554
Biolegend
* HLA-A.B.C was only included for measuring T cells in moDC-T cell coculture.

Supplemental table 5: Q-PCR primers used in this study. Forward and reverse primer sequences for target genes.
Target
Primer oligo 
Sequence (5' to 3')
hCCL5
Forward 
CAGTCGTCTTTGTCACCCGA

Reverse
CGGGTGGGGTAGGATAGTGA
hCCR5
Forward 
TTCTGGGCTCCCTACAACATT

Reverse
TTGGTCCAACCTGTTAGAGCTA
hCD80
Forward 
GGGAAATGTCGCCTCTCTGAA

Reverse
TCCTGGGTCTCCAAAGGTTG
hCD86
Forward 
TAGGTCACAGCAGAAGCAGC

Reverse
GGCAGGTCTGCAGTCTCATT
hRPL13A
Forward 
CCTGGAGGAGAAGAGGAAAGAGA 

Reverse
TTGAGGACCTCTGTGTATTTGTCAA
